# Supplementary material for: A targetable antioxidant defense mechanism to EZH2 inhibitors enhances tumor cell vulnerability to ferroptosis
Source: Cell Death Dis. 2025 Apr 14;16(1):291. doi: 10.1038/s41419-025-07607-y (PMC11997205; doi:10.1038/s41419-025-07607-y)
Supplement: Supplementary file 3 — Dataset1 [file 41419_2025_7607_MOESM3_ESM.xlsx]

## Sheet: Compounds H295R 5&25uM vs Contr
Tags	Name	Formula	Annot. DeltaMass [ppm]	Calc. MW	m/z	Log2 Fold Change: (2_GSK126_5uM) / (1_basale)	Log2 Fold Change: (3_GSK126_25uM) / (1_basale)	Adj. P-value: (2_GSK126_5uM) / (1_basale)	Adj. P-value: (3_GSK126_25uM) / (1_basale)			All metabolites differentially expressed (Adj. P-value<0.05 and Log2 Fold Change <-1 or >1) 5uM and 25 uM GSK126 vs Control
	Dimethyl sulfoxide	C2 H6 O S	-0.83	78.0139	79.0212	5.38	7.05	7.08098e-13	3.70596e-13
	Butanoate	C4 H8 O2	-0.41	88.0524	87.0451	-1.02	-1.34	9.51723e-11	4.46826e-12		Hilic Pos
	Butanoate	C4 H8 O2	-0.02	88.0524	89.0597	-1.6	-1.47	6.24582e-08	5.87965e-08		Hilic Neg
A.A.	D-Alanine	C3 H7 N O2	0.4	89.0477	88.0404	1.06	1.11	0.00335547	0.00203691		FC<-1
	Phosphate	H3 O4 P	0.39	97.9769	96.9697	1.03	2.03	4.59797e-05	1.36864e-08		FC>+1
	(Z)-3-Hexanal	C6 H10 O	-0.16	98.0731	99.0804	-1.8	-1.74	1.5246e-07	2.30924e-07
	glutaraldehyde	C5 H8 O2	0.07	100.052	101.06	-1.93	-2.18	0.000100033	3.09769e-05
	Benzylamine	C7 H9 N	-0.05	107.073	108.081	-0.67	1.07	0.235681	0.000263436
	2,4-heptadienal	C7 H10 O	0.04	110.073	111.08	-2.52	-3.38	9.58747e-06	9.13159e-08
	Cytosine	C4 H5 N3 O	-0.95	111.043	112.05	0.26	1.23	0.000361821	2.45474e-12
	5,6-Dihydrouracil	C4 H6 N2 O2	0.87	114.043	113.036	3.21	0.71	1.56224e-05	0.626428
TCA etc.	Fumarate	C4 H4 O4	0.6	116.011	115.004	1.13	0.51	0.000158594	0.0261529
	Benzoate	C7 H6 O2	0.82	122.037	121.03	-1.29	-1.23	9.30001e-11	8.39334e-11
	5-Amino-4-imidazolecarboxyamide	C4 H6 N4 O	0.78	126.054	125.047	2.29	2.53	7.30385e-13	4.76058e-13
	Sulcatone	C8 H14 O	0.96	126.105	125.097	-2.73	-2.89	5.42179e-10	1.80363e-10
	Glutarate	C5 H8 O4	-0.24	132.042	131.035	-1.11	-1.33	7.30385e-13	4.76058e-13
A.A.	L-Aspartate	C4 H7 N O4	0.41	133.038	132.03	0.98	1.02	1.628e-05	9.69915e-06
TCA etc.	(3S)-3,4-Dihydroxy-2-oxobutanoic acid	C4 H6 O5	0.15	134.022	133.014	1.76	1.71	1.94244e-10	2.64327e-10
TCA etc.	3-dehydro-L-threonic acid	C4 H6 O5	0.76	134.022	133.014	1.77	2.29	4.82799e-07	9.4553e-09
	p-Cymene	C10 H14	0.04	134.11	135.117	-1.97	-2.25	3.86516e-09	2.18802e-10
	6-Methylnicotinamide	C7 H8 N2 O	-0.06	136.064	137.071	1.83	2.45	1.26111e-08	1.31456e-10
	Ectoine	C6 H10 N2 O2	-0.16	142.074	143.081	-2.35	-2.91	1.63222e-12	3.70596e-13
	D-Ribofuranose	C5 H10 O5	0.06	150.053	149.046	-0.6	-1.1	0.38937	0.0233975
	3-Phenylpropanoate	C9 H10 O2	0.11	150.068	151.075	-2.14	-3.35	2.82848e-06	3.05299e-08
	p-Cumic alcohol	C10 H14 O	-0.01	150.104	151.112	-1.64	-1.76	3.91452e-10	1.24588e-10
	2-Isopropylmaleate	C7 H10 O4	-0.9	158.058	157.05	-1.15	-1.31	1.05339e-11	2.17822e-12
	N,N-Dimethylisoleucinamide	C8 H18 N2 O	-0.29	158.142	159.149	1.74	2.21	7.08098e-13	3.70596e-13
	3-Oxoadipate	C6 H8 O5	0.12	160.037	159.03	1.83	1.49	0.00811454	0.00944693
	Pimelate	C7 H12 O4	-2.21	160.073	159.066	-1.71	-2.15	7.30385e-13	4.76058e-13
	L-Carnitinamide	C7 H16 N2 O2	-0.14	160.121	161.128	2.09	2.41	7.08098e-13	3.70596e-13
	1,2-Dihydroxy-5-(methylthio)pent-1-en-3-one	C6 H10 O3 S	-0.28	162.035	163.042	-2.54	-2.38	7.13864e-13	4.44853e-13
	Pyridinylpiperazine	C9 H13 N3	-0.07	163.111	164.118	4.15	6.14	5.08501e-09	2.86863e-11
	1-Methylguanine	C6 H7 N5 O	0.11	165.065	166.072	0.89	1.2	7.5469e-12	3.70596e-13
	2-(4-Hydroxyphenyl)-2-oxoacetate	C8 H6 O4	-0.16	166.027	165.019	-1.41	-1.5	1.02583e-10	7.23923e-11
	acetyltaurine	C4 H9 N O4 S	0.04	167.025	166.018	-0.7	1.61	0.00125137	1.51758e-09
	Dendryphiellic acid B	C9 H14 O3	-0.11	170.094	171.102	-3.25	-3.91	1.37969e-11	6.64118e-13
	N-Acetyl-L-leucine	C8 H15 N O3	-0.17	173.105	156.102	-0.77	1.21	0.128572	2.8865e-05
	Shikimate	C7 H10 O5	-0.25	174.053	173.046	-1.69	-1.24	8.4385e-13	2.17818e-11
	(2S)-2-Isopropyl-3-oxosuccinate	C7 H10 O5	-0.03	174.053	173.046	-1.37	-1.11	7.30385e-13	4.76058e-13
	Subericacid	C8 H14 O4	0.17	174.089	173.082	-2.11	-2.16	7.30385e-13	4.76058e-13
	(2S)-2-Isopropylmalate	C7 H12 O5	0.2	176.069	175.061	-1.75	-2.08	0.000656186	0.000124637
	L-Cysteinyl-glycine	C5 H10 N2 O3 S	-0.12	178.041	179.048	0.51	2.19	0.00476988	1.00612e-09
	Salsolinol	C10 H13 N O2	-0.41	179.095	180.102	-2.35	-3.06	6.35278e-12	3.70596e-13
	4-Hydroxyphenylpyruvate	C9 H8 O4	0.34	180.042	179.035	-1.72	-2.06	1.19183e-06	1.90374e-07
	10-oxo-5,8-decadienoic acid	C10 H14 O3	-0.18	182.094	183.102	-2.8	-4.1	1.05244e-08	2.83919e-11
	(E)-10-Oxo-8-decenoic acid	C10 H16 O3	-0.07	184.11	185.117	-3.62	-4.43	5.10156e-08	1.61674e-09
	N6-Acetyl-L-lysine	C8 H16 N2 O3	-0.13	188.116	189.123	1.35	1.84	3.5336e-10	5.58274e-12
	Gly-Asp	C6 H10 N2 O5	0.17	190.059	189.052	1.07	1.41	1.01219e-12	4.76058e-13
	UNII:W9EN9DLM98	C9 H21 N O3	-0.06	191.152	192.159	-3.88	-4.78	7.08098e-13	3.70596e-13
	2E,4E,8Z,10E-dodecatetraenoic acid	C12 H16 O2	-0.3	192.115	193.122	-2.67	-3	3.8559e-11	1.23508e-11
	L-Tyrosinemethylester	C10 H13 N O3	0.16	195.09	196.097	-2.57	-3.15	2.46448e-07	7.05388e-09
	3,4-Dihydroxyphenylpyruvate	C9 H8 O5	0.53	196.037	195.03	-3.52	-3.73	5.51701e-10	1.39913e-10
	Pantothenol	C9 H19 N O4	0.02	205.131	206.139	-0.09	-1.23	1	3.42727e-10
	Ethyl alpha-D-glucopyranoside	C8 H16 O6	0.1	208.095	231.084	-1.7	-1.75	4.81015e-07	8.09139e-08
	a Jasmonic acid	C12 H18 O3	-0.11	210.126	211.133	-3.91	-4.11	2.90355e-07	6.53791e-08
	sn-glycero-3-Phosphoethanolamine	C5 H14 N O6 P	0.21	215.056	216.063	-0.44	-1.11	7.08098e-13	3.70596e-13
	Undecanedioic acid	C11 H20 O4	-0.17	216.136	215.129	-3.17	-3.81	7.30385e-13	4.76058e-13
	O-Propanoylcarnitine	C10 H19 N O4	-0.18	217.131	218.139	0.64	1.4	9.40991e-09	3.72043e-13
	2'-Deoxycytidine	C9 H13 N3 O4	-0.67	227.09	250.08	0.41	1.99	4.89973e-08	3.70596e-13
	9_12-Dioxododecanoicacid	C12 H20 O4	0.08	228.136	229.143	-3.38	-3.92	2.82006e-08	1.65958e-09
	Dodecanedioicacid	C12 H22 O4	-0.14	230.152	229.144	-2.96	-3.35	7.30385e-13	4.76058e-13
	[(1R,3S)-3-(6-Amino-9H-purin-9-yl)cyclopentyl]methanol	C11 H15 N5 O	-0.13	233.128	234.135	1.4	2.54	2.37471e-09	4.7642e-13
	(4R)-4-[3-(Hydroxyamino)-3-oxopropyl]-L-glutamic acid	C8 H14 N2 O6	0.22	234.085	269.055	2	2.63	7.30385e-13	4.76058e-13
	3-carboxy-4-methyl-5-propyl-2-furanpropanoic acid	C12 H16 O5	-0.02	240.1	239.092	-2.23	-2.74	8.97904e-13	4.76058e-13
	Thymidine	C10 H14 N2 O5	0.02	242.09	241.083	0.85	1.04	1.03148e-07	7.75898e-09
	6-Hydroxymelatonin	C13 H16 N2 O3	0	248.116	249.123	0.13	-1.01	0.626203	2.29535e-10
	5'-Deoxyadenosine	C10 H13 N5 O3	0.12	251.102	252.109	-2.97	-3.22	2.964e-11	1.02913e-11
	2'-Deoxyinosine	C10 H12 N4 O4	-1.74	252.085	253.093	1.23	1.55	7.08098e-13	3.70596e-13
	1-(beta-D-Ribofuranosyl)-1_4-dihydronicotinamide	C11 H16 N2 O5	0.07	256.106	257.113	1.32	1.75	7.08098e-13	3.70596e-13
Fatty acid	L-alpha-Glycerylphosphorylcholine	C8 H20 N O6 P	-0.43	257.103	258.11	-0.53	-1.28	6.75588e-08	4.13168e-13
	Acadesine	C9 H14 N4 O5	-0.32	258.096	257.089	2.24	2.44	2.74561e-08	7.1254e-09
	Acadesine	C9 H14 N4 O5	-0.03	258.096	259.104	2.16	2.27	7.08098e-13	3.70596e-13
	Adenosine	C10 H13 N5 O4	-0.54	267.097	312.095	-1.68	-3.85	7.98475e-09	4.76058e-13
	Adenosine	C10 H13 N5 O4	-0.35	267.097	268.104	-1.43	-3.08	6.40842e-10	3.70596e-13
Fatty acid	C16 Sphinganine	C16 H35 N O2	0.07	273.267	274.274	2.14	3.72	0.000403074	4.61942e-08
	5-(Sulfanylmethyl)dodecanedioic acid	C13 H24 O4 S	-0.42	276.139	275.132	1.24	2.93	1.165e-08	4.82283e-13
	Daumone	C13 H24 O6	-0.03	276.157	275.15	-3.14	-4.58	7.30385e-13	4.76058e-13
	arg-cys	C9 H19 N5 O3 S	-1.55	277.12	295.154	-2.48	-2.43	1.41226e-12	1.15554e-12
	1-Methyladenosine	C11 H15 N5 O4	0.14	281.112	282.12	2.54	3.72	7.08098e-13	3.70596e-13
	lys-his	C12 H21 N5 O3	0.13	283.164	284.172	1.24	1.38	9.78775e-11	3.01828e-11
TCA etc.	D-Sedoheptulose 7-phosphate	C7 H15 O10 P	-0.11	290.04	289.033	-1.64	-3.62	3.39962e-12	4.76058e-13
	Phosphinic acid, P-(1-amino-3-methylbutyl)-P-[(hexylamino)thioxomethyl]-	C12 H27 N2 O2 P S	0.18	294.153	295.16	-6.43	-6.48	1.93333e-10	1.5633e-10
	Bis(tetrahydro-2-furanylmethyl) glutarate	C15 H24 O6	0.32	300.157	301.165	-3.41	-3.79	0.000200893	7.67792e-05
TCA etc.	Glutathione	C10 H17 N3 O6 S	-0.27	307.084	306.076	0.28	1.97	0.145155	2.87848e-11
TCA etc.	Glutathione	C10 H17 N3 O6 S	0.2	307.084	308.091	0.37	1.83	0.120207	1.98511e-09
	N-Acetyl-β-neuraminate	C11 H19 N O9	-0.15	309.106	308.099	-3.4	-4.32	8.75186e-13	4.76058e-13
Fatty acid	(4E,8E,9Me-d19:2)sphingosine	C19 H37 N O2	0.52	311.283	312.29	0.86	1.26	0.000137368	1.30675e-06
Fatty acid	(7Z)-14-hydroxy-10,13-dioxoheptadec-7-enoic acid	C17 H28 O5	0.32	312.194	313.201	-3.11	-3.71	1.99502e-10	2.0997e-11
Fatty acid	(9S)-HPODE	C18 H32 O4	-0.25	312.23	311.223	-1.48	-1.76	1.60083e-08	2.13505e-09
Fatty acid	(9S)-HPODE	C18 H32 O4	0.18	312.23	295.227	-1.72	-1.72	1.57906e-10	1.02793e-10
	3-oxododecanoyl-l-homoserine	C16 H29 N O5	0.08	315.205	316.212	-3.43	-4.86	6.59749e-11	4.66398e-13
	beta-Citrylglutamic acid	C11 H15 N O10	-0.22	321.07	320.062	1	1.37	4.36906e-08	5.60029e-10
	Butyl 3-O-beta-D-glucopyranosyl-butanoate	C14 H26 O8	0.3	322.163	323.17	-1.41	-4.56	4.36535e-10	3.70596e-13
	Tetranor-PGEM	C16 H24 O7	0.38	328.152	346.186	-3.21	-3.74	7.08098e-13	3.70596e-13
Fatty acid	Malyngic acid	C18 H32 O5	-0.25	328.225	327.218	-2.96	-3.43	7.64226e-07	9.46315e-08
	Nonadecandioic acid	C19 H36 O4	-0.2	328.261	327.254	-1.07	-1.12	4.94651e-08	1.84085e-08
	2-Tridecyl-1,3-thiazinane-4-carboxylic acid	C18 H35 N O2 S	-0.11	329.239	328.232	1.18	2	0.000616102	1.04135e-06
	Tetranor-PGFM	C16 H26 O7	0.36	330.168	331.175	-2.5	-3.62	5.71927e-09	1.9157e-11
	5-Amino-1-(5-phospho-D-ribosyl)imidazole-4-carboxamide	C9 H15 N4 O8 P	0.25	338.063	337.056	4.25	5.25	7.30385e-13	4.76058e-13
	5-Amino-1-(5-phospho-D-ribosyl)imidazole-4-carboxamide	C9 H15 N4 O8 P	0.25	338.063	339.07	4.45	5.29	7.08098e-13	3.70596e-13
Fatty acid	glycidyl oleate	C21 H38 O3	0.1	338.282	339.289	0.89	2	3.2249e-07	6.72057e-12
	2,3-dinor, 6-keto-PGF1alpha	C18 H30 O6	0.31	342.204	360.238	-3.54	-4.58	5.20247e-12	3.70596e-13
	8-Epiiridotrial glucoside	C16 H24 O8	-0.28	344.147	343.14	-1.13	-1.95	4.58455e-08	4.48708e-11
	O-sebacoylcarnitine	C17 H31 N O6	0.42	345.215	346.223	-2.47	-3.07	1.58325e-05	1.69429e-07
	gamma-Glutamyl-N-hydroxyglutaminylglycine	C12 H20 N4 O8	-0.32	348.128	347.121	2.72	2.62	7.30385e-13	4.76058e-13
	methyl 9-(alpha-D-galactosyloxy)nonanoate	C16 H30 O8	0.38	350.194	351.201	-2.73	-5.19	1.80457e-11	3.70596e-13
	1-(4-Hydroxy-3-methoxyphenyl)-3,5-diacetoxyoctane	C19 H28 O6	0.07	352.189	370.223	-3.61	-4.46	7.08098e-13	3.70596e-13
	Japanic acid	C21 H40 O4	-0.44	356.293	355.285	-1.14	-1.53	0.0434436	0.0154571
Fatty acid	ASCORBYL LAURATE	C18 H30 O7	0.71	358.199	359.206	-3.13	-4.28	6.52942e-06	1.72777e-07
Fatty acid	N-palmitoyl taurine	C18 H37 N O4 S	0.23	363.244	362.237	0.58	1.07	3.44063e-10	4.76058e-13
	Cortolone	C21 H34 O5	0.31	366.241	367.248	-3.42	-3.66	7.08098e-13	3.70596e-13
Fatty acid	N-stearoyl GABA	C22 H43 N O3	0.2	369.324	370.332	1.75	2.06	3.10222e-09	2.42677e-10
Fatty acid	N-stearoyl serine	C21 H41 N O4	0.4	371.304	372.311	0.37	1.01	7.38704e-05	8.95664e-11
	LMSL05000001	C18 H32 O8	0.04	376.21	394.244	-3.1	-4.03	1.65282e-11	3.98807e-13
	Actinonin	C19 H35 N3 O5	-1.2	385.257	384.25	-0.44	2.54	0.145604	2.54111e-09
	12-hydroxyjasmonic acid 12-O-beta-D-glucoside	C19 H30 O8	0.21	386.194	404.228	-3.29	-3.83	7.22473e-13	3.70596e-13
Fatty acid	N-oleoyl taurine	C20 H39 N O4 S	0.32	389.26	388.253	0.86	1.05	0.000708617	4.75955e-05
	(-)-11-hydroxy-9,10-dihydrojasmonic acid 11-beta-D-glucoside	C18 H30 O9	0.33	390.189	389.182	-3.71	-2.9	2.00728e-10	9.61875e-09
Fatty acid	Palmitoylcarnitine	C23 H45 N O4	0.2	399.335	400.342	0.46	1.44	5.76328e-05	2.17958e-11
	19-oxodesacetylcinobufagin	C24 H30 O6	-0.07	414.204	415.212	1.11	1.12	1.28729e-11	9.73236e-12
Fatty acid	Ascorbyl palmitate	C22 H38 O7	0.31	414.262	415.269	-3.63	-5.25	1.57986e-05	3.88181e-08
Fatty acid	CPA(18:0)	C21 H41 O6 P	-0.3	420.264	404.245	1.59	2.94	1.62369e-05	9.24635e-10
	Cycloeucalenone	C30 H48 O	0.55	424.371	425.378	0.85	1.02	9.9749e-07	1.12175e-07
Fatty acid	O-oleoylcarnitine	C25 H47 N O4	0.36	425.351	426.358	0.45	1.52	1.84033e-06	3.88799e-13
Fatty acid	PE(P-16:0/0:0)	C21 H44 N O6 P	0.15	437.291	438.298	0.92	1.53	0.00513316	4.30257e-05
	4α-Carboxy-4β-methyl-5α-cholesta-8-en-3β-ol	C29 H48 O3	0.39	444.361	445.368	1.22	1.42	2.16709e-06	4.14777e-07
Fatty acid	PE(16:0/0:0)	C21 H44 N O7 P	0.25	453.286	454.293	0.83	1.27	7.14014e-12	3.70596e-13
	Certonardosterol J	C29 H50 O4	0.53	462.371	463.378	1.06	1.26	4.11106e-07	3.63593e-08
Fatty acid	PE(O-18:1(9Z)/0:0)	C23 H48 N O6 P	-0.04	465.322	466.329	0.52	1.71	0.138313	2.06458e-06
Fatty acid	PE(17:0/0:0)	C22 H46 N O7 P	-1.56	467.3	468.308	0.59	1.12	0.000834227	1.25624e-07
Fatty acid	PE(18:0/0:0)	C23 H48 N O7 P	0.17	481.317	482.324	0.46	1.69	0.00541089	7.10815e-09
Fatty acid	Lyso-PAF-C16	C24 H52 N O6 P	-1.85	481.352	482.36	0.48	1.27	0.00072809	2.93441e-09
	2,2'-{[(2S,3S,4E,6E,8S,9S)-3-Acetamido-9-methoxy-2,6,8-trimethyl-10-phenyl-4,6-decadienoyl]imino}diacetic acid	C26 H36 N2 O7	0.28	488.252	489.26	2.44	3.22	9.51784e-12	3.73361e-13
Fatty acid	CerP(d18:1/8:0)	C26 H52 N O6 P	0.13	505.353	506.361	0.99	1.77	0.0594681	0.000819284
Fatty acid	LysoPC(P-18:0)	C26 H54 N O6 P	0.03	507.369	508.376	0.52	1.15	0.0912233	4.68449e-06
Fatty acid	Cer(d18:1/14:0)	C32 H63 N O3	0.28	509.481	510.488	1.06	1.01	0.0023128	0.00178719
	25-Hydroxy-atrotosterone A	C28 H46 O8	1.65	510.32	511.327	-1.95	-2.4	1.78536e-08	1.67482e-09
Fatty acid	PS(18:0/0:0)	C24 H48 N O9 P	0.29	525.307	526.314	0.36	2	0.00284405	6.92763e-13
TCA etc.	GSK126	C31 H38 N6 O2	0.26	526.306	264.16	7.79	9.89	7.08098e-13	3.70596e-13
	(4S)-3-Hydroxy-6-methyl-4-{[N-(3-methylbutanoyl)-L-valyl]amino}-N-{(2R)-1-[(4-methylpentanoyl)amino]-1-oxo-2-propanyl}heptanamide	C27 H50 N4 O6	-2.21	526.372	544.406	-3.31	-6.18	5.40407e-10	3.70596e-13
	N~2~-[(2S,3S,4E,6E,8S,9S)-3-Acetamido-9-methoxy-2,6,8-trimethyl-10-phenyl-4,6-decadienoyl]-N,N-dimethyl-D-glutamine	C29 H43 N3 O6	0.35	529.315	530.323	5.15	7.22	1.07369e-11	3.70596e-13
Fatty acid	Cer(d18:2/16:0)	C34 H65 N O3	0.25	535.497	536.504	1.21	1.52	0.000402307	3.86723e-05
Fatty acid	Cer(d18:1/16:0)	C34 H67 N O3	0.19	537.512	538.52	1.26	1.24	4.68878e-08	6.49597e-08
	TMC-1D	C30 H40 N2 O7	2.5	540.285	271.15	7.38	8.8	7.08098e-13	3.70596e-13
	N-Deacetyllappaconitine	C30 H42 N2 O7	2.39	542.301	272.158	6.79	8.62	7.08098e-13	3.70596e-13
	Methyl N-(11-aminoundecanoyl)-L-seryl-L-lysyl-L-leucinate	C27 H53 N5 O6	-2.17	543.398	544.406	-3.27	-5.99	1.29148e-10	3.70596e-13
	3-α-Mycarosylerythronolide B	C28 H50 O10	1.83	546.341	545.334	-0.17	2.6	1	4.96434e-08
Fatty acid	PAF C-18:1	C28 H56 N O7 P	0.47	549.38	550.387	0.42	1.29	0.244562	3.21443e-06
	Benzyl N-{[(2-methyl-2-propanyl)oxy]carbonyl}valyl-N-methylphenylalanyl-N-methylvalinate	C33 H47 N3 O6	2.49	581.348	291.681	1.5	4.58	4.15283e-07	3.70596e-13
Fatty acid	Cer(t18:1(6OH)/17:0(2OH))	C35 H69 N O5	0.91	583.518	582.511	1.64	1.66	3.1506e-06	2.80936e-06
	N~2~-[(Benzyloxy)carbonyl]-N-[(2S,3S)-4-{2-[(2S)-2-{[(benzyloxy)carbonyl]amino}-3-methylbutanoyl]-1-isobutylhydrazino}-3-hydroxy-1-phenyl-2-butanyl]-L-valinamide	C40 H55 N5 O7	2.12	717.412	359.713	0.3	5.17	0.163418	3.70596e-13
	Asprellic acid A	C48 H60 O8	-1.55	764.428	383.221	7.27	9.79	7.08098e-13	3.70596e-13
Fatty acid	PE(18:4(6Z,9Z,12Z,15Z)/22:6(4Z,7Z,10Z,13Z,16Z,19Z))	C45 H70 N O8 P	-0.95	783.483	392.749	-2.84	-4.08	1.19762e-09	6.75492e-12
	2-Methyl-2-propanyl [(2S,5S,8R,10S,11S,14S,17S)-8,11,14-tribenzyl-2-carbamoyl-10-hydroxy-5-isobutyl-4,7,13,16-tetraoxo-1,18-diphenyl-3,6,12,15-tetraazaoctadecan-17-yl]carbamate	C57 H70 N6 O8	1.53	966.527	484.271	3.24	6.29	7.08098e-13	3.70596e-13
	L-Alanyl-L-threonyl-L-arginyl-L-lysylglycyl-L-tyrosyl-L-seryl-L-lysyl-L-phenylalanine	C48 H76 N14 O13	-1.26	1056.57	529.292	5.85	7.79	1.48298e-09	1.1414e-11

## Sheet: LIPIDS SORT BY INSATURATION
Name	Formula	Calc. MW	Log2 Fold Change: (2_GSK126_5uM) / (1_basale)	Log2 Fold Change: (3_GSK126_25uM) / (1_basale)	Adj. P-value: (2_GSK126_5uM) / (1_basale)	Adj. P-value: (3_GSK126_25uM) / (1_basale)	Insaturat.	Chain		Compounds class
(7Z)-14-hydroxy-10,13-dioxoheptadec-7-enoic acid	C17 H28 O5	312.194	-3.11	-3.71	1.99502e-10	2.0997e-11	MUFA	SC		FA		All Fatty acids
3-ketosphingosine	C18 H35 N O2	297.267	0.03	0.45	1	4.45495e-05	MUFA	SC		Sph
N-oleoyl L-serine	C21 H39 N O4	369.288	0.05	0.39	0.756007	0.00433624	MUFA	SC		AA+FA
N-oleoyl asparagine	C22 H40 N2 O4	396.299	0.1	0.06	1	0.605623	MUFA	SC		AA+FA		Hpos
(2E)-hexadecenoylcarnitine	C23 H43 N O4	397.319	0.15	0.84	0.324133	1.19542e-07	MUFA	SC		AA+FA		Hneg
Cer(t18:1(6OH)/15:0(2OH))	C33 H65 N O5	555.486	0.18	0.85	0.959841	0.0150637	MUFA	DC	Ox	Cer		FC > 1 and Adj. P-Value < 0.05
1-Oleoylglycerophosphocholine	C26 H52 N O7 P	521.348	0.24	0.54	0.916771	0.996793	MUFA	SC		PC		FC < -1 and Adj. P-Value < 0.05
PE(20:1(11Z)/0:0)	C25 H50 N O7 P	507.333	0.34	0.5	0.00838387	2.67581e-05	MUFA	SC		PE
PE(19:1(9Z)/0:0)	C24 H48 N O7 P	493.317	0.35	0.69	0.00198699	6.22524e-07	MUFA	SC		PE		FA	Fatty acid
LysoPC(20:1(11Z))	C28 H56 N O7 P	549.38	0.42	1.29	0.244562	3.21443e-06	MUFA	SC		PC		Cer	Ceramide
O-oleoylcarnitine	C25 H47 N O4	425.351	0.45	1.52	1.84033e-06	3.88799e-13	MUFA	SC		AA+FA		PE	Phosphoethanolamine
LysoPC(P-18:0)	C26 H54 N O6 P	507.369	0.52	1.15	0.0912233	4.68449e-06	MUFA	SC		PC		PS	Phosphatidylserine
PE(O-18:1(9Z)/0:0)	C23 H48 N O6 P	465.322	0.52	1.71	0.138313	2.06458e-06	MUFA	SC		PE		AA+FA	N-acyl amide
N-oleoyl taurine	C20 H39 N O4 S	389.26	0.86	1.05	0.000708617	4.75955e-05	MUFA	SC		AA+FA		PC	Phosphatidylcholine
(4E,8E,9Me-d19:2)sphingosine	C19 H37 N O2	311.283	0.86	1.26	0.000137368	1.30675e-06	MUFA	SC		Sph		Sph	Sphinganine
glycidyl oleate	C21 H38 O3	338.282	0.89	2	3.2249e-07	6.72057e-12	MUFA	SC	Ox	AA+FA
PE(18:1(9Z)/0:0)	C23 H46 N O7 P	479.302	0.89	0.97	0.000938509	0.000176897	MUFA	SC		PE
PE(P-16:0/0:0)	C21 H44 N O6 P	437.291	0.92	1.53	0.00513316	4.30257e-05	MUFA	SC		PE
CerP(d18:1/8:0)	C26 H52 N O6 P	505.353	0.99	1.77	0.0594681	0.000819284	MUFA	DC		Cer
Cer(d18:1/14:0)	C32 H63 N O3	509.481	1.06	1.01	0.0023128	0.00178719	MUFA	DC		Cer
Cer(d18:1/16:0)	C34 H67 N O3	537.512	1.26	1.24	4.68878e-08	6.49597e-08	MUFA	DC		Cer
Cer(t18:1(6OH)/17:0(2OH))	C35 H69 N O5	583.518	1.64	1.66	3.1506e-06	2.80936e-06	MUFA	DC	Ox	Cer
L-alpha-Glycerylphosphorylcholine	C8 H20 N O6 P	257.103	-0.53	-1.28	6.75588e-08	4.13168e-13	Only PC			only PC
Malyngic acid	C18 H32 O5	328.225	-2.96	-3.43	7.64226e-07	9.46315e-08	PUFA	SC		FA
PE(18:4(6Z,9Z,12Z,15Z)/22:6(4Z,7Z,10Z,13Z,16Z,19Z))	C45 H70 N O8 P	783.483	-2.84	-4.08	1.19762e-09	6.75492e-12	PUFA	DC		PE
(9S)-HPODE	C18 H32 O4	312.23	-1.72	-1.72	1.57906e-10	1.02793e-10	PUFA	SC	Ox	FA
(9S)-HPODE	C18 H32 O4	312.23	-1.48	-1.76	1.60083e-08	2.13505e-09	PUFA	SC	Ox	FA
1-Linoleoylglycerophosphocholine	C26 H50 N O7 P	519.333	0.31	0.65	0.557217	0.0096963	PUFA	SC		PC
Cer(d14:2(4E,6E)/18:1(9Z))	C32 H59 N O3	505.45	0.67	0.81	0.000706197	0.000179491	PUFA	DC		Cer
PE(20:4(5Z,8Z,11Z,14Z)/0:0)	C25 H44 N O7 P	501.286	1.17	0.68	1.82754e-07	2.90544e-05	PUFA	SC		PE
Cer(d18:2/16:0)	C34 H65 N O3	535.497	1.21	1.52	0.000402307	3.86723e-05	PUFA	DC		Cer
Ascorbyl palmitate	C22 H38 O7	414.262	-3.63	-5.25	1.57986e-05	3.88181e-08	SAT	SC		AA+FA
ASCORBYL LAURATE	C18 H30 O7	358.199	-3.13	-4.28	6.52942e-06	1.72777e-07	SAT	SC		AA+FA
4-(2-Carboxyethyl)-4-{[(hexadecyloxy)carbonyl]amino}heptanedioic acid	C27 H49 N O8	515.346	-0.33	0.06	1	0.634159	SAT	SC		FA
12-amino-dodecanoic acid	C12 H25 N O2	215.189	-0.24	0.25	0.0588068	0.00333088	SAT	SC		FA
3-Dehydrosphinganine	C18 H37 N O2	299.282	-0.17	0.36	0.434607	0.0295168	SAT	SC		Sph
PS(21:0/0:0)	C27 H54 N O9 P	567.354	0.09	0.11	0.517065	0.700065	SAT	SC		PS
PE(20:0/0:0)	C25 H52 N O7 P	509.348	0.23	0.69	0.000333564	3.6122e-10	SAT	SC		PE
PS(18:0/0:0)	C24 H48 N O9 P	525.307	0.36	2	0.00284405	6.92763e-13	SAT	SC		PS
N-stearoyl serine	C21 H41 N O4	371.304	0.37	1.01	7.38704e-05	8.95664e-11	SAT	SC		AA+FA
PE(19:0/0:0)	C24 H50 N O7 P	495.332	0.38	0.87	0.000766502	4.01779e-08	SAT	SC		PE
1-(2-methoxy-octadecanyl)-sn-glycero-3-phosphoserine	C25 H52 N O9 P	541.338	0.38	0.6	7.54418e-07	6.20101e-10	SAT	SC	Ox	PS
C18-Carnitine	C25 H49 N O4	427.366	0.39	0.69	2.89523e-06	4.95288e-10	SAT	SC		AA+FA
Palmitoylcarnitine	C23 H45 N O4	399.335	0.46	1.44	5.76328e-05	2.17958e-11	SAT	SC		AA+FA
PE(18:0/0:0)	C23 H48 N O7 P	481.317	0.46	1.69	0.00541089	7.10815e-09	SAT	SC		PE
Lyso-PAF-C16	C24 H52 N O6 P	481.352	0.48	1.27	0.00072809	2.93441e-09	SAT	SC		PC
N-palmitoyl taurine	C18 H37 N O4 S	363.244	0.58	1.07	3.44063e-10	4.76058e-13	SAT	SC		AA+FA
PE(17:0/0:0)	C22 H46 N O7 P	467.3	0.59	1.12	0.000834227	1.25624e-07	SAT	SC		PE
PE(10:0/10:0)	C25 H50 N O8 P	523.327	0.71	0.46	2.92428e-07	0.000402333	SAT	DC		PE
PE(16:0/0:0)	C21 H44 N O7 P	453.286	0.83	1.27	7.14014e-12	3.70596e-13	SAT	SC		PE
CPA(18:0)	C21 H41 O6 P	420.264	1.59	2.94	1.62369e-05	9.24635e-10	SAT	SC		Glycerophosphates
C17 Sphinganine	C17 H37 N O2	287.282	1.7	-0.1	2.29635e-05	1	SAT	SC		Sph
N-stearoyl GABA	C22 H43 N O3	369.324	1.75	2.06	3.10222e-09	2.42677e-10	SAT	SC		AA+FA
15-methylhexadecaphytosphingosine	C17 H37 N O3	303.277	2.02	-0.17	2.88573e-12	0.31854	SAT	SC		Sph
C16 Sphinganine	C16 H35 N O2	273.267	2.14	3.72	0.000403074	4.61942e-08	SAT	SC		Sph

## Sheet: long aliphatic chain compounds
Name	Formula	Calc. MW	Log2 Fold Change: (2_GSK126_5uM) / (1_basale)	Log2 Fold Change: (3_GSK126_25uM) / (1_basale)	Adj. P-value: (2_GSK126_5uM) / (1_basale)	Adj. P-value: (3_GSK126_25uM) / (1_basale)	Insaturat.	Chain		Compounds class
(2E)-hexadecenoylcarnitine	C23 H43 N O4	397.319	0.15	0.84	0.324133	1.19542e-07	MUFA	SC		AA+FA		All Fatty acids
glycidyl oleate	C21 H38 O3	338.282	0.89	2	3.2249e-07	6.72057e-12	MUFA	SC	Ox	AA+FA
N-oleoyl asparagine	C22 H40 N2 O4	396.299	0.1	0.06	1	0.605623	MUFA	SC		AA+FA
N-oleoyl L-serine	C21 H39 N O4	369.288	0.05	0.39	0.756007	0.00433624	MUFA	SC		AA+FA		Hpos
N-oleoyl taurine	C20 H39 N O4 S	389.26	0.86	1.05	0.000708617	4.75955e-05	MUFA	SC		AA+FA		Hneg
O-oleoylcarnitine	C25 H47 N O4	425.351	0.45	1.52	1.84033e-06	3.88799e-13	MUFA	SC		AA+FA		FC > 1 and Adj. P-Value < 0.05
ASCORBYL LAURATE	C18 H30 O7	358.199	-3.13	-4.28	6.52942e-06	1.72777e-07	SAT	SC		AA+FA		FC < -1 and Adj. P-Value < 0.05
Ascorbyl palmitate	C22 H38 O7	414.262	-3.63	-5.25	1.57986e-05	3.88181e-08	SAT	SC		AA+FA
C18-Carnitine	C25 H49 N O4	427.366	0.39	0.69	2.89523e-06	4.95288e-10	SAT	SC		AA+FA		FA	Fatty acid
N-palmitoyl taurine	C18 H37 N O4 S	363.244	0.58	1.07	3.44063e-10	4.76058e-13	SAT	SC		AA+FA		Cer	Ceramide
N-stearoyl GABA	C22 H43 N O3	369.324	1.75	2.06	3.10222e-09	2.42677e-10	SAT	SC		AA+FA		PE	Phosphoethanolamine
N-stearoyl serine	C21 H41 N O4	371.304	0.37	1.01	7.38704e-05	8.95664e-11	SAT	SC		AA+FA		PS	Phosphatidylserine
Palmitoylcarnitine	C23 H45 N O4	399.335	0.46	1.44	5.76328e-05	2.17958e-11	SAT	SC		AA+FA		AA+FA	N-acyl amide
Cer(d18:1/14:0)	C32 H63 N O3	509.481	1.06	1.01	0.0023128	0.00178719	MUFA	DC		Cer		PC	Phosphatidylcholine
Cer(d18:1/16:0)	C34 H67 N O3	537.512	1.26	1.24	4.68878e-08	6.49597e-08	MUFA	DC		Cer		Sph	Sphinganine
Cer(t18:1(6OH)/15:0(2OH))	C33 H65 N O5	555.486	0.18	0.85	0.959841	0.0150637	MUFA	DC	Ox	Cer
Cer(t18:1(6OH)/17:0(2OH))	C35 H69 N O5	583.518	1.64	1.66	3.1506e-06	2.80936e-06	MUFA	DC	Ox	Cer
CerP(d18:1/8:0)	C26 H52 N O6 P	505.353	0.99	1.77	0.0594681	0.000819284	MUFA	DC		Cer
Cer(d14:2(4E,6E)/18:1(9Z))	C32 H59 N O3	505.45	0.67	0.81	0.000706197	0.000179491	PUFA	DC		Cer
Cer(d18:2/16:0)	C34 H65 N O3	535.497	1.21	1.52	0.000402307	3.86723e-05	PUFA	DC		Cer
(7Z)-14-hydroxy-10,13-dioxoheptadec-7-enoic acid	C17 H28 O5	312.194	-3.11	-3.71	1.99502e-10	2.0997e-11	MUFA	SC		FA
Malyngic acid	C18 H32 O5	328.225	-2.96	-3.43	7.64226e-07	9.46315e-08	PUFA	SC		FA
(9S)-HPODE	C18 H32 O4	312.23	-1.48	-1.76	1.60083e-08	2.13505e-09	PUFA	SC	Ox	FA
(9S)-HPODE	C18 H32 O4	312.23	-1.72	-1.72	1.57906e-10	1.02793e-10	PUFA	SC	Ox	FA
12-amino-dodecanoic acid	C12 H25 N O2	215.189	-0.24	0.25	0.0588068	0.00333088	SAT	SC		FA
4-(2-Carboxyethyl)-4-{[(hexadecyloxy)carbonyl]amino}heptanedioic acid	C27 H49 N O8	515.346	-0.33	0.06	1	0.634159	SAT	SC		FA
CPA(18:0)	C21 H41 O6 P	420.264	1.59	2.94	1.62369e-05	9.24635e-10	SAT	SC		Glycerophosphates
L-alpha-Glycerylphosphorylcholine	C8 H20 N O6 P	257.103	-0.53	-1.28	6.75588e-08	4.13168e-13	Only PC			only PC
1-Oleoylglycerophosphocholine	C26 H52 N O7 P	521.348	0.24	0.54	0.916771	0.996793	MUFA	SC		PC
LysoPC(P-18:0)	C26 H54 N O6 P	507.369	0.52	1.15	0.0912233	4.68449e-06	MUFA	SC		PC
LysoPC(20:1(11Z))	C28 H56 N O7 P	549.38	0.42	1.29	0.244562	3.21443e-06	MUFA	SC		PC
1-Linoleoylglycerophosphocholine	C26 H50 N O7 P	519.333	0.31	0.65	0.557217	0.0096963	PUFA	SC		PC
Lyso-PAF-C16	C24 H52 N O6 P	481.352	0.48	1.27	0.00072809	2.93441e-09	SAT	SC		PC
PE(18:1(9Z)/0:0)	C23 H46 N O7 P	479.302	0.89	0.97	0.000938509	0.000176897	MUFA	SC		PE
PE(19:1(9Z)/0:0)	C24 H48 N O7 P	493.317	0.35	0.69	0.00198699	6.22524e-07	MUFA	SC		PE
PE(20:1(11Z)/0:0)	C25 H50 N O7 P	507.333	0.34	0.5	0.00838387	2.67581e-05	MUFA	SC		PE
PE(O-18:1(9Z)/0:0)	C23 H48 N O6 P	465.322	0.52	1.71	0.138313	2.06458e-06	MUFA	SC		PE
PE(P-16:0/0:0)	C21 H44 N O6 P	437.291	0.92	1.53	0.00513316	4.30257e-05	MUFA	SC		PE
PE(18:4(6Z,9Z,12Z,15Z)/22:6(4Z,7Z,10Z,13Z,16Z,19Z))	C45 H70 N O8 P	783.483	-2.84	-4.08	1.19762e-09	6.75492e-12	PUFA	DC		PE
PE(20:4(5Z,8Z,11Z,14Z)/0:0)	C25 H44 N O7 P	501.286	1.17	0.68	1.82754e-07	2.90544e-05	PUFA	SC		PE
PE(19:0/0:0)	C24 H50 N O7 P	495.332	0.38	0.87	0.000766502	4.01779e-08	SAT	SC		PE
PE(10:0/10:0)	C25 H50 N O8 P	523.327	0.71	0.46	2.92428e-07	0.000402333	SAT	DC		PE
PE(16:0/0:0)	C21 H44 N O7 P	453.286	0.83	1.27	7.14014e-12	3.70596e-13	SAT	SC		PE
PE(17:0/0:0)	C22 H46 N O7 P	467.3	0.59	1.12	0.000834227	1.25624e-07	SAT	SC		PE
PE(18:0/0:0)	C23 H48 N O7 P	481.317	0.46	1.69	0.00541089	7.10815e-09	SAT	SC		PE
PE(20:0/0:0)	C25 H52 N O7 P	509.348	0.23	0.69	0.000333564	3.6122e-10	SAT	SC		PE
1-(2-methoxy-octadecanyl)-sn-glycero-3-phosphoserine	C25 H52 N O9 P	541.338	0.38	0.6	7.54418e-07	6.20101e-10	SAT	SC	Ox	PS
PS(18:0/0:0)	C24 H48 N O9 P	525.307	0.36	2	0.00284405	6.92763e-13	SAT	SC		PS
PS(21:0/0:0)	C27 H54 N O9 P	567.354	0.09	0.11	0.517065	0.700065	SAT	SC		PS
(4E,8E,9Me-d19:2)sphingosine	C19 H37 N O2	311.283	0.86	1.26	0.000137368	1.30675e-06	MUFA	SC		Sph
3-ketosphingosine	C18 H35 N O2	297.267	0.03	0.45	1	4.45495e-05	MUFA	SC		Sph
15-methylhexadecaphytosphingosine	C17 H37 N O3	303.277	2.02	-0.17	2.88573e-12	0.31854	SAT	SC		Sph
3-Dehydrosphinganine	C18 H37 N O2	299.282	-0.17	0.36	0.434607	0.0295168	SAT	SC		Sph
C16 Sphinganine	C16 H35 N O2	273.267	2.14	3.72	0.000403074	4.61942e-08	SAT	SC		Sph
C17 Sphinganine	C17 H37 N O2	287.282	1.7	-0.1	2.29635e-05	1	SAT	SC		Sph
