# Supplementary material for: A targetable antioxidant defense mechanism to EZH2 inhibitors enhances tumor cell vulnerability to ferroptosis
Source: Cell Death Dis. 2025 Apr 14;16(1):291. doi: 10.1038/s41419-025-07607-y (PMC11997205; doi:10.1038/s41419-025-07607-y)
Supplement: Supplementary file 4 — Dataset2 [file 41419_2025_7607_MOESM4_ESM.xlsx]

## Sheet: Compound MB231 5&25uM vs Contr
Tags	Name	Formula	Calc. MW	Log2 Fold Change: (2_GSK126_5uM) / (1_basale)	Log2 Fold Change: (3_GSK126_25uM) / (1_basale)	Adj. P-value: (2_GSK126_5uM) / (1_basale)	Adj. P-value: (3_GSK126_25uM) / (1_basale)			All metabolites differentially expressed (Adj. P-value<0.05 and Log2 Fold Change <-1 or >1) 5uM and 25 uM GSK126 vs Control
	Ethylsulfenate	C2 H6 O S	78.0139	5.5	6.39	5.93155e-11	3.86177e-12
	(Z)-Penta-2,4-dienal	C5 H6 O	82.0419	1.92	3.56	1.44874e-06	2.99271e-10
	Sorbaldehyde	C6 H8 O	96.0575	0.39	1.93	1	0.0136309		Hilic Pos
	2,4-Pentadienoic acid	C5 H6 O2	98.0367	0.23	1.23	1	0.0321842		Hilic Neg
	Benzylamine	C7 H9 N	107.073	2.37	4.49	0.00455871	1.57109e-06		FC<-1
	Benzyl alcohol	C7 H8 O	108.057	0.34	1.04	0.684993	0.0235064		FC>+1
	Sorbic acid	C6 H8 O2	112.052	0.15	1.16	1	0.00725933
	5,6-Dihydrouracil	C4 H6 N2 O2	114.043	2.99	3.44	0.023659	0.00271619
	3-hexenoic acid	C6 H10 O2	114.068	0.33	1.85	1	0.0151723
	3-Methyl-2-oxobutanoate	C5 H8 O3	116.047	1.52	0.81	0.0445126	0.670654
	3-methyl valeric acid	C6 H12 O2	116.084	0.46	1.06	0.259653	0.00471095
	2-Phenylethanol	C8 H10 O	122.073	0.68	1.97	0.603992	0.00243353
	4-Methoxyaniline	C7 H9 N O	123.068	3.65	5.44	1.10723e-07	4.72551e-10
	2,4-octadienal	C8 H12 O	124.089	0.23	1.17	1	0.0123037
	2-hydroxycaproicacid	C6 H12 O3	132.079	0.1	1.06	0.987275	0.000743898
	KK9800000	C6 H15 N O2	133.11	0.09	1.25	1	0.00818487
	p-Cymene	C10 H14	134.11	0.43	1.38	0.798146	0.0240303
	2-Acetyl-4-methylpyridine	C8 H9 N O	135.068	5.59	7.38	4.90724e-12	1.82408e-12
	phenylguanidine	C7 H9 N3	135.08	2.01	2.04	5.59168e-07	9.33803e-07
	Hypoxanthine	C5 H4 N4 O	136.039	-0.96	2.35	0.136206	0.000118043
	(3Z,6Z)-Nonadienal	C9 H14 O	138.104	0.08	1.59	1	0.0213951
	Histidinal	C6 H9 N3 O	139.075	-0.8	-1.46	0.0199766	1.18156e-05
	5,7-octadienoic acid	C8 H12 O2	140.084	0.33	1.69	1	0.0111083
	Ectoine	C6 H10 N2 O2	142.074	0.3	1.58	1	0.00106356
	7-oxoheptanoate	C7 H12 O3	144.079	0.13	1.22	1	0.0155002
	4-Guanidinobutanoate	C5 H11 N3 O2	145.085	0.96	1.35	0.00411774	0.000604666
	L-Lysinamide	C6 H15 N3 O	145.121	0.14	3.65	1	6.66065e-06
	6-Methylnicotinamide	C8 H10 N2 O	150.079	1.71	0.52	0.000348261	0.210093
	3-amino-5-ethyl-6-methylpyridin-2-ol	C8 H12 N2 O	152.095	6.68	8.47	3.23161e-12	1.82408e-12
	Dendryphiellic acid A	C9 H14 O2	154.099	0.16	1.74	1	0.0157579
	N-(4,5-Dihydro-1H-imidazol-2-yl)-beta-alanine	C6 H11 N3 O2	157.085	3.7	3.96	0.01872	0.00221247
	D-Alanyl-D-alanine	C6 H12 N2 O3	160.085	0.52	1.42	0.00647804	4.22064e-07
	2-Deoxy-L-scyllo-inosose	C6 H10 O5	162.053	0.49	1.27	0.156313	0.00130385
	p-Cumate	C10 H12 O2	164.084	0.33	1.13	0.727906	0.00718918
	2,4,6-undecatrienal	C11 H16 O	164.12	0.36	3.39	0.0885596	2.39756e-11
	1-(4-Hydroxybenzyl)guanidine	C8 H11 N3 O	165.09	1.3	1.61	0.0494303	0.0161357
	Pyridoxamine	C8 H12 N2 O2	168.09	1.24	0.53	0.000643813	0.0903131
	sn-Glycerol 1-phosphate	C3 H9 O6 P	172.014	0.08	-1.92	1	3.05164e-07
	9-Oxo-nonanoate	C9 H16 O3	172.11	0.3	1.89	1	0.0141532
	Subericacid	C8 H14 O4	174.089	-0.18	1.05	1	0.0297684
	L-Cysteinyl-glycine	C5 H10 N2 O3 S	178.041	2.17	1.88	0.0145412	0.0202697
	Eugenolmethylether	C11 H14 O2	178.099	0.39	2.1	1	0.00868771
	4-Hydroxyphenylpyruvate	C9 H8 O4	180.042	0.8	1.39	0.290728	0.0277752
	D-Glucopyranose	C6 H12 O6	180.063	-0.21	-1.25	1	9.66714e-07
	Methyl 2E,4E,6Z-decatrienoate	C11 H16 O2	180.115	0.15	1.75	1	0.0180955
	(2,4-Dihydroxyphenyl)(oxo)acetic acid	C8 H6 O5	182.022	1.01	1.45	0.0445126	0.00800098
	Galactitol	C6 H14 O6	182.079	1.02	1.52	0.0492396	0.00113297
	8-Amino-7-oxononanoate	C9 H17 N O3	187.121	-0.34	1.27	1	0.0191473
	N-Acetylglutamine	C7 H12 N2 O4	188.08	3	1.13	2.33917e-05	0.0303818
	N-Acetyl-L-glutamate	C7 H11 N O5	189.064	-0.18	-1.04	1	3.37829e-05
	UNII:W9EN9DLM98	C9 H21 N O3	191.152	0.34	2.59	0.979309	0.00118965
	Suspensolide	C12 H18 O2	194.131	0.31	1.67	1	0.0393734
	D-Gluconate	C6 H12 O7	196.058	0.16	-1.29	0.877777	1.2846e-05
Fatty acid	11-oxo-undeca-5,8-dienoic acid	C11 H16 O3	196.11	0.47	2.03	1	0.00791732
	Cladosporacid E	C10 H16 O4	200.105	0.23	1.81	1	0.0188801
	7-phenyl heptanoic acid	C13 H18 O2	206.131	0.43	2.43	1	0.00684167
	Undecanedioic acid	C11 H20 O4	216.136	0.07	1.74	1	0.0314888
	Glycyl-L-phenylalanine	C11 H14 N2 O3	222.1	1.01	0.53	0.0452614	0.729512
	(+/-)-6-Hydroxy-3-oxo-alpha-ionone	C13 H18 O3	222.126	0.19	1.86	1	0.0136554
	3Z-dodecenedioic acid	C12 H20 O4	228.136	0.41	1.79	1	0.0373957
	Butyryl-L-carnitine	C11 H21 N O4	231.147	0.97	1.4	2.96796e-07	1.59957e-09
	3,7-Dimethyl-8,11-dioxo-2E,6E,9E-dodecatrienal	C14 H18 O3	234.126	0.95	2.6	0.679154	0.00370539
	3-[(3aS,4S,7aS)-7a-Methyl-1,5-dioxo-octahydro-1H-inden-4-yl]propanoate	C13 H18 O4	238.121	0.16	1.81	1	0.0101608
	Ditolylguanidine	C15 H17 N3	239.142	4.25	7.08	3.23161e-12	1.82408e-12
	Mycinonic acid III	C13 H20 O4	240.136	0.66	2.18	0.941819	0.00840496
Fatty acid	N-Undecanoylglycine	C13 H25 N O3	243.183	-0.18	1.15	1	0.0189898
	Cladosporester A	C13 H24 O4	244.167	0.18	1.5	1	0.0407375
	6-Hydroxymelatonin	C13 H16 N2 O3	248.116	-0.22	-1.04	0.385097	2.4447e-05
Fatty acid	16:4(4Z,7Z,10Z,13Z)	C16 H24 O2	248.178	0.16	1.44	0.982314	0.0308031
	Octyl salicylate	C15 H22 O3	250.157	0.11	2.08	1	0.0244928
	3-carboxy-4-methyl-5-(1-hydroxypropyl)-2-furanpropionic acid	C12 H16 O6	256.095	1.5	3.1	0.33741	0.00527974
	(2E)-2-(8-Hydroxyoctylidene)-3-methylenesuccinic acid	C13 H20 O5	256.131	0.51	2.05	1	0.00634839
	(S)-(+)-Abscisic acid	C15 H20 O4	264.136	0.38	1.92	0.927245	0.0149586
	N-Acetyl-L-Carnosine	C11 H16 N4 O4	268.117	-1.59	-1.37	0.00910976	0.00706743
	Trichotriol	C15 H24 O4	268.167	0.13	1.88	1	0.0435616
	Asperitaconic acid B	C13 H20 O6	272.126	0.22	1.63	1	0.00828024
Fatty acid	C16 Sphinganine	C16 H35 N O2	273.267	0.99	1.94	0.00974575	4.12658e-05
	Serratamic acid	C13 H25 N O5	275.173	0.42	2.34	1	0.0144988
	Daumone	C13 H24 O6	276.157	0.24	1.9	1	0.0299706
Fatty acid	[FA(18:4)]6Z_9Z_12Z_15Z-octadecatetraenoicacid	C18 H28 O2	276.209	-0.46	1.41	1	0.050466
	Linoleamide	C18 H33 N O	279.256	0.54	1.86	0.0121397	2.05112e-09
	1-Methyladenosine	C11 H15 N5 O4	281.112	0.82	1.8	4.54124e-06	1.0358e-10
	Oleamide	C18 H35 N O	281.272	0.6	2.33	0.00313784	1.0358e-10
	Xanthosine	C10 H12 N4 O6	284.076	0.27	-1.01	0.312665	0.00411945
	6-[(2S)-2,9-Dihydroxynonyl]-4-hydroxy-3-methyl-2H-pyran-2-one	C15 H24 O5	284.162	0.3	1.89	1	0.0109687
	2-[(2E)-2-Dodecen-1-yl]succinic acid	C16 H28 O4	284.199	0.06	1.12	1	0.0256677
Fatty acid	12-Keto-9Z,13Z,15Z-octadecatrienoic acid	C18 H28 O3	292.204	0.27	1.77	0.663211	0.0019655
	Deoxynivalenol	C15 H20 O6	296.126	0.09	1.11	1	0.0457436
	alhpa-tocopheronic acid	C16 H24 O5	296.162	0.75	2.2	0.941819	0.0103003
Fatty acid	3-ketosphingosine	C18 H35 N O2	297.267	0.44	1.92	0.00188629	2.70293e-10
	Tetranor-PGE1	C16 H26 O5	298.178	0.69	2.24	1	0.0180955
	8E-Heptadecenedioic acid	C17 H30 O4	298.214	0.31	1.83	1	0.00424327
Fatty acid	3-Dehydrosphinganine	C18 H37 N O2	299.282	0.57	2.34	0.00643087	3.99652e-10
	(8xi,9xi,14xi)-4-Aminoandrost-4-ene-3,17-dione	C19 H27 N O2	301.204	0.62	3.09	1	0.0198151
Fatty acid	D-Erythro-sphinganine	C18 H39 N O2	301.298	0.55	2.11	0.0141695	1.60049e-09
	15-Decalonectrin	C17 H24 O5	308.162	0.4	2.17	1	0.0256238
	N-Acetyl-β-neuraminate	C11 H19 N O9	309.106	0.34	2.38	1	0.0144561
	3,4-Dihydroxy-9,10-secoandrosta-1,3,5(10)-triene-9,17-dione	C19 H24 O4	316.167	-0.18	2.73	1	0.0209687
	Decylubiquinone	C19 H30 O4	322.214	0.02	1.96	1	0.0462303
	UMP	C9 H13 N2 O9 P	324.036	-0.49	-2.56	0.141491	5.65134e-08
Fatty acid	12-oxo-14,18-dihydroxy-9Z,13E,15Z-octadecatrienoic acid	C18 H28 O5	324.194	0.39	2.04	0.998413	0.0216818
	Tetranor-PGEM	C16 H24 O7	328.152	0.29	2.04	1	0.00903988
	Tetranor-PGFM	C16 H26 O7	330.168	0.29	1.81	1	0.019598
	LMST02020108	C19 H30 O5	338.209	0.45	2.16	1	0.0196322
Fatty acid	glycidyl oleate	C21 H38 O3	338.282	3.89	5.22	3.78852e-10	3.14834e-12
	11-dehydro-2,3-dinor-TXB2	C18 H28 O6	340.189	0.27	2.03	1	0.0458675
	5-((5Z,8Z,11Z,14Z)-heptadeca-5,8,11,14-tetraen-1-yl)resorcinol	C23 H32 O2	340.24	8.56	11.24	6.4639e-11	2.39756e-11
	8-Epiiridotrial glucoside	C16 H24 O8	344.147	0.44	2.45	1	0.0160574
	Gibberellin A24	C20 H26 O5	346.178	-0.43	2.7	1	0.0176996
	AMP	C10 H14 N5 O7 P	347.063	-0.78	-2.25	0.0187027	4.53592e-08
	AMP	C10 H14 N5 O7 P	347.063	-0.59	-1.94	0.00770667	1.542e-08
Fatty acid	12-oxo-Resolvin E1	C20 H28 O5	348.193	1.86	2.81	0.407904	0.0103003
	methyl 9-(alpha-D-galactosyloxy)nonanoate	C16 H30 O8	350.194	0.32	1.84	1	0.0261416
	(3S,4R,5S,6S,9R,10S,11R,12R)-4,6,10,12-Tetramethyl-1,3,5,9,11,14-tetradecanehexol	C18 H38 O6	350.267	0.5	2.81	1	0.0204969
Fatty acid	ASCORBYL LAURATE	C18 H30 O7	358.199	0.34	1.87	1	0.0449436
Fatty acid	O-Arachidonoyl Glycidol	C23 H36 O3	360.267	2.06	4.56	9.92351e-06	2.66599e-11
Fatty acid	N-stearoyl serine	C21 H41 N O4	371.304	0.44	1.14	0.0969092	3.84777e-06
Fatty acid	12-Oxo-20-trihydroxy-leukotriene B4	C20 H30 O7	382.199	0.43	2.24	1	0.0245966
Fatty acid	20-Trihydroxy-leukotriene-B4	C20 H32 O7	384.215	0.44	2.1	1	0.0254589
Fatty acid	N-oleoyl taurine	C20 H39 N O4 S	389.26	2.49	1.62	1.11268e-05	0.00012505
Fatty acid	N-stearoyl taurine	C20 H41 N O4 S	391.276	2.59	2.29	6.43439e-07	1.08206e-06
Fatty acid	[FA]O-Palmitoyl-R-carnitine	C23 H45 N O4	399.335	0.72	1.09	6.09898e-06	2.57068e-08
	Erythronolide B	C21 H38 O7	402.262	0.48	1.59	0.464937	0.013621
	15R-PGE2 methyl ester, 15-acetate	C23 H36 O6	408.251	0.99	2.13	1	0.023163
	PGF2alpha-11-acetate methyl ester	C23 H38 O6	410.267	0.26	2.13	1	0.025707
Fatty acid	Ascorbyl palmitate	C22 H38 O7	414.262	-0.05	1.71	1	0.049232
Fatty acid	CPA(18:0)	C21 H41 O6 P	420.264	1.85	2.64	8.31249e-08	9.38443e-10
	1,4-bis[(2-ethylhexyl)oxy]-1,4-dioxobutane-2-sulfonic acid	C20 H38 O7 S	422.234	-0.72	1.35	1	0.0118678
	Furbucillin	C19 H24 N2 O7 S	424.13	1.05	2	0.00326357	2.37074e-05
	Sarcoehrendin E	C23 H36 O7	424.246	0.51	2.07	1	0.0150956
Fatty acid	PE(P-16:0/0:0)	C21 H44 N O6 P	437.291	1.38	1.59	5.34589e-11	4.33006e-12
Fatty acid	Ascorbyl stearate	C24 H42 O7	442.293	0.4	2.15	1	0.0216818
	Sarcoehrendin H	C24 H36 O8	452.24	0.1	1.65	1	0.0431491
Fatty acid	PE(16:0/0:0)	C21 H44 N O7 P	453.285	0.86	1.26	5.46192e-07	4.17715e-09
	18-acetoxy-PGF2alpha-11-acetate	C24 H38 O8	454.256	0.3	1.83	1	0.0360927
Fatty acid	PE(O-18:1(9Z)/0:0)	C23 H48 N O6 P	465.322	1.36	1.44	1.75782e-07	3.5357e-08
Fatty acid	PE(17:0/0:0)	C22 H46 N O7 P	467.301	0.56	1.3	0.00259244	3.26911e-07
	17-hydroxyandrostane-3-glucuronide	C25 H40 O8	468.272	0.07	1.85	1	0.0230304
Fatty acid	PE(18:1(9Z)/0:0)	C23 H46 N O7 P	479.301	1.14	1.92	2.82302e-09	2.22392e-12
Fatty acid	PE(18:0/0:0)	C23 H48 N O7 P	481.317	0.92	1.34	1.95571e-06	9.23915e-09
	Citicoline	C14 H26 N4 O11 P2	488.107	-0.39	-1.52	0.496714	1.54879e-06
Fatty acid	PE(19:1(9Z)/0:0)	C24 H48 N O7 P	493.317	0.85	1.69	4.99687e-05	4.35193e-09
Fatty acid	PE(P-20:0/0:0)	C25 H52 N O6 P	493.353	1.01	0.24	0.0209838	1
Fatty acid	PE(O-20:0/0:0)	C25 H54 N O6 P	495.368	0.9	-1.51	0.051915	0.00726516
Fatty acid	PE(20:1(11Z)/0:0)	C25 H50 N O7 P	507.332	0.78	1.41	0.00288082	6.91167e-07
	Sarcoehrendin A	C27 H42 O9	510.282	0.79	2.15	1	0.0495653
Fatty acid	PG(18:1(9Z)/0:0)	C24 H47 O9 P	510.296	1.36	4.13	0.000637477	1.3194e-10
Fatty acid	PG(18:1(9Z)/0:0)	C24 H47 O9 P	510.296	1.52	4.47	1.27899e-06	1.82408e-12
	25-Hydroxy-atrotosterone A	C28 H46 O8	510.32	0.08	1.62	1	0.0261416
Fatty acid	1-Linoleoylglycerophosphocholine	C26 H50 N O7 P	519.333	1	1.79	2.50208e-05	1.24034e-08
Fatty acid	1-Oleoylglycerophosphocholine	C26 H52 N O7 P	521.348	0.82	1.62	3.21869e-05	1.78391e-09
Fatty acid	PS(18:1(9Z)/0:0)	C24 H46 N O9 P	523.291	2.05	3.92	6.19865e-11	1.82408e-12
Fatty acid	PS(18:1(9Z)/0:0)	C24 H46 N O9 P	523.291	2.11	3.96	1.07418e-06	1.23495e-10
Fatty acid	PS(18:0/0:0)	C24 H48 N O9 P	525.307	1.9	3.17	4.18603e-06	3.2059e-09
Fatty acid	PS(18:0/0:0)	C24 H48 N O9 P	525.307	1.77	3.12	1.52554e-08	2.39756e-11
Drug	GSK126	C31 H38 N6 O2	526.306	8.42	10.13	3.23161e-12	1.82408e-12
	2-deoxyecdysone 22-phosphate	C27 H45 O8 P	528.285	7.63	8.95	3.23161e-12	1.82408e-12
	Gracilosulfate A	C28 H48 O7 S	528.311	12.63	14.71	3.23161e-12	1.82408e-12
Fatty acid	PE(22:1(11Z)/0:0)	C27 H54 N O7 P	535.363	0.56	1.06	0.00942464	3.43507e-05
Fatty acid	Cer(d18:2/16:0)	C34 H65 N O3	535.497	0.08	1.01	1	0.00889682
Fatty acid	PS(P-20:0/0:0)	C26 H52 N O8 P	537.343	1.03	1.09	1.05951e-05	2.68968e-06
Fatty acid	PE(22:0/0:0)	C27 H56 N O7 P	537.379	0.59	1.66	0.180493	0.000634096
Fatty acid	Cer(d18:1/16:0)	C34 H67 N O3	537.512	0.1	1.15	1	0.00719022
Fatty acid	PS(19:0/0:0)	C25 H50 N O9 P	539.323	0.78	1.16	0.016632	0.000191539
	TMC-1D	C30 H40 N2 O7	540.285	8.54	9.62	3.23161e-12	1.82408e-12
	3-α-Mycarosylerythronolide B	C28 H50 O10	546.341	-1.72	-2.07	0.0316812	0.00730933
Fatty acid	1-[(11Z,14Z)]-icosadienoyl-sn-glycero-3-phosphocholine	C28 H54 N O7 P	547.363	5.58	7.61	3.23161e-12	1.82408e-12
Fatty acid	LysoPC(20:1(11Z))	C28 H56 N O7 P	549.379	0.61	1.05	3.60849e-05	1.96088e-08
Fatty acid	1-icosanoyl-sn-glycero-3-phosphocholine	C28 H58 N O7 P	551.395	0.64	1.01	0.355208	0.0124383
	(17beta)-N-{4-[(6-Amino-9H-purin-9-yl)methyl]benzyl}-3-oxoandrost-4-ene-17-carboxamide	C33 H40 N6 O2	552.321	3.12	7.42	0.00109625	2.11478e-07
	epicoccamide	C29 H51 N O9	557.358	0.62	1.69	0.00355576	4.22064e-07
Fatty acid	1-(4Z,7Z,10Z,13Z,16Z,19Z-docosahexaenoyl)-sn-glycero-3-phosphocholine	C30 H50 N O7 P	567.332	8.19	10.49	3.23161e-12	1.82408e-12
	tert-butyl N-(azepan-1-ylcarbonyl)-L-leucyl-O-benzoyl-L-tyrosinate	C33 H45 N3 O6	579.332	1.25	5.27	0.25997	1.98366e-05
Fatty acid	Cer(t18:1(6OH)/17:0(2OH))	C35 H69 N O5	583.518	0.01	1.69	1	0.0024786
	3-O-acetylecdysone 2-phosphate	C29 H47 O10 P	586.29	7.71	8.61	1.72225e-08	1.06531e-09
	N-[(2S,4S,5S)-4-Hydroxy-5-{[(1,3-oxazol-5-ylmethoxy)carbonyl]amino}-1,6-diphenyl-2-hexanyl]-N~2~-{[(2-isopropyl-1,3-oxazol-4-yl)methyl](methyl)carbamoyl}valinamide	C37 H48 N6 O7	688.359	5.66	8.17	3.23161e-12	1.82408e-12
Fatty acid	PA(P-16:0/22:6(4Z,7Z,10Z,13Z,16Z,19Z))	C41 H69 O7 P	704.478	6.2	8.59	3.23161e-12	1.82408e-12
	N,N'-[3,6,9,12,15-Pentaoxaheptadecane-1,17-diylbis(1H-1,2,3-triazole-1,4-diylmethylene)]bis{5-[(2S,3S,4R)-3,4-dihydroxy-2-pyrrolidinyl]-2-methyl-3-furamide}	C38 H56 N10 O13	860.404	3.28	5.52	9.43381e-11	1.82408e-12
Fatty acid	PI(20:4(5Z,8Z,11Z,14Z)/22:6(4Z,7Z,10Z,13Z,16Z,19Z))	C51 H79 O13 P	930.527	1.21	4.63	0.0050294	3.38039e-10
	3-Hydroxy-N-({[26,27,28-tris{2-[(2-hydroxyethyl)amino]-2-oxoethoxy}-5,11,17,23-tetrakis(2-methyl-2-propanyl)pentacyclo[19.3.1.1~3,7~.1~9,13~.1~15,19~]octacosa-1(25),3(28),4,6,9(27),10,12,15(26),16,18, 21,23-dodecaen-25-yl]oxy}methyl)propanamide	C60 H84 N4 O12	1052.61	14.92	16.36	3.23161e-12	1.82408e-12
	L-Alanyl-L-threonyl-L-arginyl-L-lysylglycyl-L-tyrosyl-L-seryl-L-lysyl-L-phenylalanine	C48 H76 N14 O13	1056.57	7.91	9.77	2.54404e-09	1.28778e-10
	N,N'-[1,8-Octanediylbis(imino-3,1-propanediyl)]bis[9-({4-[(4,6-diamino-1,3,5-triazin-2-yl)amino]butyl}amino)-2-acridinecarboxamide]	C56 H74 N20 O2	1058.63	7.37	7.9	8.8059e-12	1.8877e-12
	L-alpha-Aspartyl-N~5~-(diaminomethylene)-L-ornithyl-L-valyl-L-tyrosyl-L-isoleucyl-N~5~-(diaminomethylene)-L-ornithyl-L-prolyl-L-phenylalanine	C50 H76 N14 O12	1064.57	4.48	5.99	1.51008e-11	1.82408e-12
	Ginsenoside Rb2	C53 H90 O22	1078.59	4.4	6.24	2.21504e-07	8.2492e-10
	N-Methyl-L-alanyl-3-methyl-L-valyl-(4S)-4-({4-[({(3S)-2-(N-methyl-L-alanyl-3-methyl-L-valyl)-3-[(1R)-1,2,3,4-tetrahydro-1-naphthalenylcarbamoyl]-1,2,3,4-tetrahydro-7-isoquinolinyl}oxy)methyl]benzoyl}a mino)-N-[(1R)-1,2,3,4-tetrahydro-1-naphthalenyl]-L-prolinamide	C63 H83 N9 O8	1093.64	5.69	8.49	8.75074e-11	1.82408e-12

## Sheet: LIPIDS SORT BY INSATURATION
Name	Formula	Calc. MW	Log2 Fold Change: (2_GSK126_5uM) / (1_basale)	Log2 Fold Change: (3_GSK126_25uM) / (1_basale)	Adj. P-value: (2_GSK126_5uM) / (1_basale)	Adj. P-value: (3_GSK126_25uM) / (1_basale)	Insaturat.	Chain		Compounds class
glycidyl oleate	C21 H38 O3	338.282	3.89	5.22	3.78852e-10	3.14834e-12	MUFA	SC	OX	AA+FA
N-oleoyl taurine	C20 H39 N O4 S	389.26	2.49	1.62	1.11268e-05	0.00012505	MUFA	SC		AA+FA		All Fatty acids
CerP(d18:1/8:0)	C26 H52 N O6 P	505.353	0.63	0.01	0.171445	1	MUFA	DC		Cer
Cer(d18:1/16:0)	C34 H67 N O3	537.512	0.1	1.15	1	0.00719022	MUFA	DC		Cer
Cer(t18:1(6OH)/17:0(2OH))	C35 H69 N O5	583.518	0.01	1.69	1	0.0024786	MUFA	DC		Cer
1-Oleoylglycerophosphocholine	C26 H52 N O7 P	521.348	0.82	1.62	3.21869e-05	1.78391e-09	MUFA	SC		PC
PE(P-16:0/0:0)	C21 H44 N O6 P	437.291	1.38	1.59	5.34589e-11	4.33006e-12	MUFA	SC	OX	PE
PE(P-16:0/0:0)	C21 H44 N O6 P	437.291	0.37	0.4	0.0380103	0.00936704	MUFA	SC		PE
PE(O-18:1(9Z)/0:0)	C23 H48 N O6 P	465.322	1.36	1.44	1.75782e-07	3.5357e-08	MUFA	SC		PE
PE(O-18:1(9Z)/0:0)	C23 H48 N O6 P	465.322	0.29	0.17	0.0949055	0.218256	MUFA	SC		PE
PE(18:1(9Z)/0:0)	C23 H46 N O7 P	479.301	1.14	1.92	2.82302e-09	2.22392e-12	MUFA	SC		PE		Hpos
PE(19:1(9Z)/0:0)	C24 H48 N O7 P	493.317	0.85	1.69	4.99687e-05	4.35193e-09	MUFA	SC		PE		Hneg
PE(P-20:0/0:0)	C25 H52 N O6 P	493.353	1.01	0.24	0.0209838	1	MUFA	SC		PE		FC > 1 and Adj. P-Value < 0.05
PE(20:1(11Z)/0:0)	C25 H50 N O7 P	507.332	0.78	1.41	0.00288082	6.91167e-07	MUFA	SC		PE		FC < -1 and Adj. P-Value < 0.05
PE(22:1(11Z)/0:0)	C27 H54 N O7 P	535.363	0.56	1.06	0.00942464	3.43507e-05	MUFA	SC		PE
PG(18:1(9Z)/0:0)	C24 H47 O9 P	510.296	1.36	4.13	0.000637477	1.3194e-10	MUFA	SC		PG		FA	Fatty acid
PG(18:1(9Z)/0:0)	C24 H47 O9 P	510.296	1.52	4.47	1.27899e-06	1.82408e-12	MUFA	SC		PG		Cer	Ceramide
PS(18:1(9Z)/0:0)	C24 H46 N O9 P	523.291	2.05	3.92	6.19865e-11	1.82408e-12	MUFA	SC		PS		PE	Phosphoethanolamine
PS(18:1(9Z)/0:0)	C24 H46 N O9 P	523.291	2.11	3.96	1.07418e-06	1.23495e-10	MUFA	SC		PS		PS	Phosphatidylserine
PS(P-20:0/0:0)	C26 H52 N O8 P	537.343	1.03	1.09	1.05951e-05	2.68968e-06	MUFA	SC		PS		AA+FA	N-acyl amide
3-ketosphingosine	C18 H35 N O2	297.267	0.44	1.92	0.00188629	2.70293e-10	MUFA	SC		Sph		PC	Phosphatidylcholine
Cholinephosphate	C5 H14 N O4 P	183.066	0.14	0.06	0.33983	0.358516	onlyPC			only PC		Sph	Sphinganine
O-Arachidonoyl Glycidol	C23 H36 O3	360.267	2.06	4.56	9.92351e-06	2.66599e-11	PUFA	SC	OX	AA+FA		PI	Phosphoinositol
Cer(d14:2(4E,6E)/18:1(9Z))	C32 H59 N O3	505.45	0	0.05	0.9454	0.890889	PUFA	DC		Cer		PG	phosphoglycerol
Cer(d18:2/16:0)	C34 H65 N O3	535.497	0.08	1.01	1	0.00889682	PUFA	DC		Cer		PS	Phosphatidylserine
11-oxo-undeca-5,8-dienoic acid	C11 H16 O3	196.11	0.47	2.03	1	0.00791732	PUFA	SC		FA
16:4(4Z,7Z,10Z,13Z)	C16 H24 O2	248.178	0.16	1.44	0.982314	0.0308031	PUFA	SC	OX	FA
[FA(18:4)]6Z_9Z_12Z_15Z-octadecatetraenoicacid	C18 H28 O2	276.209	-0.46	1.41	1	0.050466	PUFA	SC		FA
12-Keto-9Z,13Z,15Z-octadecatrienoic acid	C18 H28 O3	292.204	0.27	1.77	0.663211	0.0019655	PUFA	SC		FA
(9S)-HPODE	C18 H32 O4	312.23	-0.39	0.48	1	0.191872	PUFA	SC	OX	FA
12-oxo-14,18-dihydroxy-9Z,13E,15Z-octadecatrienoic acid	C18 H28 O5	324.194	0.39	2.04	0.998413	0.0216818	PUFA	SC	OX	FA
12-oxo-Resolvin E1	C20 H28 O5	348.193	1.86	2.81	0.407904	0.0103003	PUFA	SC	OX	FA
12-Oxo-20-trihydroxy-leukotriene B4	C20 H30 O7	382.199	0.43	2.24	1	0.0245966	PUFA	SC	OX	FA
20-Trihydroxy-leukotriene-B4	C20 H32 O7	384.215	0.44	2.1	1	0.0254589	PUFA	SC	OX	FA
PA(P-16:0/22:6(4Z,7Z,10Z,13Z,16Z,19Z))	C41 H69 O7 P	704.478	6.2	8.59	3.23161e-12	1.82408e-12	PUFA	DC		Glycerophophates
MGMG(16:3(7Z,10Z,13Z)/0:0)	C25 H42 O9	486.283	0.37	1.49	1	0.0578874	PUFA	SC		Glycosylmonoacylglycerol
1-Linoleoylglycerophosphocholine	C26 H50 N O7 P	519.333	1	1.79	2.50208e-05	1.24034e-08	PUFA	SC		PC
1-(4Z,7Z,10Z,13Z,16Z,19Z-docosahexaenoyl)-sn-glycero-3-phosphocholine	C30 H50 N O7 P	567.332	8.19	10.49	3.23161e-12	1.82408e-12	PUFA	SC		PC
PI(20:4(5Z,8Z,11Z,14Z)/22:6(4Z,7Z,10Z,13Z,16Z,19Z))	C51 H79 O13 P	930.527	1.21	4.63	0.0050294	3.38039e-10	PUFA	DC		PI
N-Undecanoylglycine	C13 H25 N O3	243.183	-0.18	1.15	1	0.0189898	SAT	SC		AA+FA
ASCORBYL LAURATE	C18 H30 O7	358.199	0.34	1.87	1	0.0449436	SAT	SC		AA+FA
N-stearoyl serine	C21 H41 N O4	371.304	0.44	1.14	0.0969092	3.84777e-06	SAT	SC		AA+FA
N-stearoyl taurine	C20 H41 N O4 S	391.276	2.59	2.29	6.43439e-07	1.08206e-06	SAT	SC		AA+FA
[FA]O-Palmitoyl-R-carnitine	C23 H45 N O4	399.335	0.72	1.09	6.09898e-06	2.57068e-08	SAT	SC		AA+FA
Ascorbyl palmitate	C22 H38 O7	414.262	-0.05	1.71	1	0.049232	SAT	SC		AA+FA
C18-Carnitine	C25 H49 N O4	427.366	0.51	0.86	0.000580818	4.12928e-06	SAT	SC		AA+FA
Ascorbyl stearate	C24 H42 O7	442.293	0.4	2.15	1	0.0216818	SAT	SC		AA+FA
CPA(18:0)	C21 H41 O6 P	420.264	1.85	2.64	8.31249e-08	9.38443e-10	SAT	SC		Glycerophophates
1-Hexadecyllysophosphatidylcholine	C24 H52 N O6 P	481.353	0.54	0.2	5.83021e-05	0.0603722	SAT	SC		PC
LysoPC(P-18:0)	C26 H54 N O6 P	507.369	-0.24	0.56	1	0.215876	SAT	SC		PC
1-octadecylglycero-3-phosphocholine	C26 H56 N O6 P	509.384	0.5	0.47	0.000450617	0.00046752	SAT	SC		PC
LysoPC(20:1(11Z))	C28 H56 N O7 P	549.379	0.61	1.05	3.60849e-05	1.96088e-08	SAT	SC		PC
1-icosanoyl-sn-glycero-3-phosphocholine	C28 H58 N O7 P	551.395	0.64	1.01	0.355208	0.0124383	SAT	SC		PC
PE(O-16:0/0:0)	C21 H46 N O6 P	439.306	0.69	-0.71	0.108229	1	SAT	SC		PE
PE(16:0/0:0)	C21 H44 N O7 P	453.285	0.86	1.26	5.46192e-07	4.17715e-09	SAT	SC	OX	PE
PE(16:0/0:0)	C21 H44 N O7 P	453.286	0.37	0.27	0.00655619	0.01539	SAT	SC	OX	PE
PE(17:0/0:0)	C22 H46 N O7 P	467.301	0.56	1.3	0.00259244	3.26911e-07	SAT	SC		PE
PE(O-18:0/0:0)	C23 H50 N O6 P	467.337	0.73	0.49	0.000335546	0.00441878	SAT	SC		PE
PE(18:0/0:0)	C23 H48 N O7 P	481.317	0.92	1.34	1.95571e-06	9.23915e-09	SAT	SC		PE
PE(19:0/0:0)	C24 H50 N O7 P	495.332	0.41	0.99	0.000566082	3.3211e-08	SAT	SC		PE
PE(O-20:0/0:0)	C25 H54 N O6 P	495.368	0.9	-1.51	0.051915	0.00726516	SAT	SC		PE
PE(20:0/0:0)	C25 H52 N O7 P	509.348	0.35	0.89	0.000658954	3.55516e-08	SAT	SC		PE
PE(21:0/0:0)	C26 H54 N O7 P	523.363	0.38	0.91	1	0.0022841	SAT	SC		PE
PE(22:0/0:0)	C27 H56 N O7 P	537.379	0.59	1.66	0.180493	0.000634096	SAT	SC		PE
PI(12:0/13:0)	C34 H65 O13 P	712.415	0.24	-0.36	1	0.356362	SAT	DC		PI
PS(18:0/0:0)	C24 H48 N O9 P	525.307	1.9	3.17	4.18603e-06	3.2059e-09	SAT	SC		PS
PS(18:0/0:0)	C24 H48 N O9 P	525.307	1.77	3.12	1.52554e-08	2.39756e-11	SAT	SC		PS
PS(19:0/0:0)	C25 H50 N O9 P	539.323	0.78	1.16	0.016632	0.000191539	SAT	SC		PS
1-(2-methoxy-octadecanyl)-sn-glycero-3-phosphoserine	C25 H52 N O9 P	541.338	0.37	0.38	0.016632	0.00441132	SAT	SC		PS
1-(2-methoxy-nonadecanyl)-sn-glycero-3-phosphoserine	C26 H54 N O9 P	555.354	0.25	0.2	0.0693071	0.0699471	SAT	SC		PS
PS(21:0/0:0)	C27 H54 N O9 P	567.354	0.49	0.75	0.0122156	4.16993e-05	SAT	SC		PS
C16 Sphinganine	C16 H35 N O2	273.267	0.99	1.94	0.00974575	4.12658e-05	SAT	SC		Sph
C17 Sphinganine	C17 H37 N O2	287.282	0.67	-0.16	0.033012	1	SAT	SC		Sph
3-Dehydrosphinganine	C18 H37 N O2	299.282	0.57	2.34	0.00643087	3.99652e-10	SAT	SC		Sph
D-Erythro-sphinganine	C18 H39 N O2	301.298	0.55	2.11	0.0141695	1.60049e-09	SAT	SC		Sph

## Sheet: long aliphatic chain compounds
Name	Formula	Calc. MW	Log2 Fold Change: (2_GSK126_5uM) / (1_basale)	Log2 Fold Change: (3_GSK126_25uM) / (1_basale)	Adj. P-value: (2_GSK126_5uM) / (1_basale)	Adj. P-value: (3_GSK126_25uM) / (1_basale)	Insaturat.	Chain		Compounds class
N-Undecanoylglycine	C13 H25 N O3	243.183	-0.18	1.15	1	0.0189898	SAT	SC		AA+FA
glycidyl oleate	C21 H38 O3	338.282	3.89	5.22	3.78852e-10	3.14834e-12	MUFA	SC	OX	AA+FA		All Fatty acids
ASCORBYL LAURATE	C18 H30 O7	358.199	0.34	1.87	1	0.0449436	SAT	SC		AA+FA
O-Arachidonoyl Glycidol	C23 H36 O3	360.267	2.06	4.56	9.92351e-06	2.66599e-11	PUFA	SC	OX	AA+FA
N-stearoyl serine	C21 H41 N O4	371.304	0.44	1.14	0.0969092	3.84777e-06	SAT	SC		AA+FA
N-oleoyl taurine	C20 H39 N O4 S	389.26	2.49	1.62	1.11268e-05	0.00012505	MUFA	SC		AA+FA
N-stearoyl taurine	C20 H41 N O4 S	391.276	2.59	2.29	6.43439e-07	1.08206e-06	SAT	SC		AA+FA
[FA]O-Palmitoyl-R-carnitine	C23 H45 N O4	399.335	0.72	1.09	6.09898e-06	2.57068e-08	SAT	SC		AA+FA
Ascorbyl palmitate	C22 H38 O7	414.262	-0.05	1.71	1	0.049232	SAT	SC		AA+FA
C18-Carnitine	C25 H49 N O4	427.366	0.51	0.86	0.000580818	4.12928e-06	SAT	SC		AA+FA
Ascorbyl stearate	C24 H42 O7	442.293	0.4	2.15	1	0.0216818	SAT	SC		AA+FA		Hpos
CerP(d18:1/8:0)	C26 H52 N O6 P	505.353	0.63	0.01	0.171445	1	MUFA	DC		Cer		Hneg
Cer(d14:2(4E,6E)/18:1(9Z))	C32 H59 N O3	505.45	0	0.05	0.9454	0.890889	PUFA	DC		Cer		FC > 1 and Adj. P-Value < 0.05
Cer(d18:2/16:0)	C34 H65 N O3	535.497	0.08	1.01	1	0.00889682	PUFA	DC		Cer		FC < -1 and Adj. P-Value < 0.05
Cer(d18:1/16:0)	C34 H67 N O3	537.512	0.1	1.15	1	0.00719022	MUFA	DC		Cer
Cer(t18:1(6OH)/17:0(2OH))	C35 H69 N O5	583.518	0.01	1.69	1	0.0024786	MUFA	DC		Cer		FA	Fatty acid
11-oxo-undeca-5,8-dienoic acid	C11 H16 O3	196.11	0.47	2.03	1	0.00791732	PUFA	SC		FA		Cer	Ceramide
16:4(4Z,7Z,10Z,13Z)	C16 H24 O2	248.178	0.16	1.44	0.982314	0.0308031	PUFA	SC	OX	FA		PE	Phosphoethanolamine
[FA(18:4)]6Z_9Z_12Z_15Z-octadecatetraenoicacid	C18 H28 O2	276.209	-0.46	1.41	1	0.050466	PUFA	SC		FA		PS	Phosphatidylserine
12-Keto-9Z,13Z,15Z-octadecatrienoic acid	C18 H28 O3	292.204	0.27	1.77	0.663211	0.0019655	PUFA	SC		FA		AA+FA	N-acyl amide
(9S)-HPODE	C18 H32 O4	312.23	-0.39	0.48	1	0.191872	PUFA	SC	OX	FA		PC	Phosphatidylcholine
12-oxo-14,18-dihydroxy-9Z,13E,15Z-octadecatrienoic acid	C18 H28 O5	324.194	0.39	2.04	0.998413	0.0216818	PUFA	SC	OX	FA		Sph	Sphinganine
12-oxo-Resolvin E1	C20 H28 O5	348.193	1.86	2.81	0.407904	0.0103003	PUFA	SC	OX	FA		PI	Phosphoinositol
12-Oxo-20-trihydroxy-leukotriene B4	C20 H30 O7	382.199	0.43	2.24	1	0.0245966	PUFA	SC	OX	FA		PG	phosphoglycerol
20-Trihydroxy-leukotriene-B4	C20 H32 O7	384.215	0.44	2.1	1	0.0254589	PUFA	SC	OX	FA		PS	Phosphatidylserine
CPA(18:0)	C21 H41 O6 P	420.264	1.85	2.64	8.31249e-08	9.38443e-10	SAT	SC		Glycerophophates
PA(P-16:0/22:6(4Z,7Z,10Z,13Z,16Z,19Z))	C41 H69 O7 P	704.478	6.2	8.59	3.23161e-12	1.82408e-12	PUFA	DC		Glycerophophates
MGMG(16:3(7Z,10Z,13Z)/0:0)	C25 H42 O9	486.283	0.37	1.49	1	0.0578874	PUFA	SC		Glycosylmonoacylglycerol
Cholinephosphate	C5 H14 N O4 P	183.066	0.14	0.06	0.33983	0.358516	onlyPC			only PC
1-Hexadecyllysophosphatidylcholine	C24 H52 N O6 P	481.353	0.54	0.2	5.83021e-05	0.0603722	SAT	SC		PC
LysoPC(P-18:0)	C26 H54 N O6 P	507.369	-0.24	0.56	1	0.215876	SAT	SC		PC
1-octadecylglycero-3-phosphocholine	C26 H56 N O6 P	509.384	0.5	0.47	0.000450617	0.00046752	SAT	SC		PC
1-Linoleoylglycerophosphocholine	C26 H50 N O7 P	519.333	1	1.79	2.50208e-05	1.24034e-08	PUFA	SC		PC
1-Oleoylglycerophosphocholine	C26 H52 N O7 P	521.348	0.82	1.62	3.21869e-05	1.78391e-09	MUFA	SC		PC
LysoPC(20:1(11Z))	C28 H56 N O7 P	549.379	0.61	1.05	3.60849e-05	1.96088e-08	SAT	SC		PC
1-icosanoyl-sn-glycero-3-phosphocholine	C28 H58 N O7 P	551.395	0.64	1.01	0.355208	0.0124383	SAT	SC		PC
1-(4Z,7Z,10Z,13Z,16Z,19Z-docosahexaenoyl)-sn-glycero-3-phosphocholine	C30 H50 N O7 P	567.332	8.19	10.49	3.23161e-12	1.82408e-12	PUFA	SC		PC
PE(P-16:0/0:0)	C21 H44 N O6 P	437.291	1.38	1.59	5.34589e-11	4.33006e-12	MUFA	SC	OX	PE
PE(P-16:0/0:0)	C21 H44 N O6 P	437.291	0.37	0.4	0.0380103	0.00936704	MUFA	SC		PE
PE(O-16:0/0:0)	C21 H46 N O6 P	439.306	0.69	-0.71	0.108229	1	SAT	SC		PE
PE(16:0/0:0)	C21 H44 N O7 P	453.285	0.86	1.26	5.46192e-07	4.17715e-09	SAT	SC	OX	PE
PE(16:0/0:0)	C21 H44 N O7 P	453.286	0.37	0.27	0.00655619	0.01539	SAT	SC	OX	PE
PE(O-18:1(9Z)/0:0)	C23 H48 N O6 P	465.322	1.36	1.44	1.75782e-07	3.5357e-08	MUFA	SC		PE
PE(O-18:1(9Z)/0:0)	C23 H48 N O6 P	465.322	0.29	0.17	0.0949055	0.218256	MUFA	SC		PE
PE(17:0/0:0)	C22 H46 N O7 P	467.301	0.56	1.3	0.00259244	3.26911e-07	SAT	SC		PE
PE(O-18:0/0:0)	C23 H50 N O6 P	467.337	0.73	0.49	0.000335546	0.00441878	SAT	SC		PE
PE(18:1(9Z)/0:0)	C23 H46 N O7 P	479.301	1.14	1.92	2.82302e-09	2.22392e-12	MUFA	SC		PE
PE(18:0/0:0)	C23 H48 N O7 P	481.317	0.92	1.34	1.95571e-06	9.23915e-09	SAT	SC		PE
PE(19:1(9Z)/0:0)	C24 H48 N O7 P	493.317	0.85	1.69	4.99687e-05	4.35193e-09	MUFA	SC		PE
PE(P-20:0/0:0)	C25 H52 N O6 P	493.353	1.01	0.24	0.0209838	1	MUFA	SC		PE
PE(19:0/0:0)	C24 H50 N O7 P	495.332	0.41	0.99	0.000566082	3.3211e-08	SAT	SC		PE
PE(O-20:0/0:0)	C25 H54 N O6 P	495.368	0.9	-1.51	0.051915	0.00726516	SAT	SC		PE
PE(20:1(11Z)/0:0)	C25 H50 N O7 P	507.332	0.78	1.41	0.00288082	6.91167e-07	MUFA	SC		PE
PE(20:0/0:0)	C25 H52 N O7 P	509.348	0.35	0.89	0.000658954	3.55516e-08	SAT	SC		PE
PE(21:0/0:0)	C26 H54 N O7 P	523.363	0.38	0.91	1	0.0022841	SAT	SC		PE
PE(22:1(11Z)/0:0)	C27 H54 N O7 P	535.363	0.56	1.06	0.00942464	3.43507e-05	MUFA	SC		PE
PE(22:0/0:0)	C27 H56 N O7 P	537.379	0.59	1.66	0.180493	0.000634096	SAT	SC		PE
PG(18:1(9Z)/0:0)	C24 H47 O9 P	510.296	1.36	4.13	0.000637477	1.3194e-10	MUFA	SC		PG
PG(18:1(9Z)/0:0)	C24 H47 O9 P	510.296	1.52	4.47	1.27899e-06	1.82408e-12	MUFA	SC		PG
PI(12:0/13:0)	C34 H65 O13 P	712.415	0.24	-0.36	1	0.356362	SAT	DC		PI
PI(20:4(5Z,8Z,11Z,14Z)/22:6(4Z,7Z,10Z,13Z,16Z,19Z))	C51 H79 O13 P	930.527	1.21	4.63	0.0050294	3.38039e-10	PUFA	DC		PI
PS(18:1(9Z)/0:0)	C24 H46 N O9 P	523.291	2.05	3.92	6.19865e-11	1.82408e-12	MUFA	SC		PS
PS(18:1(9Z)/0:0)	C24 H46 N O9 P	523.291	2.11	3.96	1.07418e-06	1.23495e-10	MUFA	SC		PS
PS(18:0/0:0)	C24 H48 N O9 P	525.307	1.9	3.17	4.18603e-06	3.2059e-09	SAT	SC		PS
PS(18:0/0:0)	C24 H48 N O9 P	525.307	1.77	3.12	1.52554e-08	2.39756e-11	SAT	SC		PS
PS(P-20:0/0:0)	C26 H52 N O8 P	537.343	1.03	1.09	1.05951e-05	2.68968e-06	MUFA	SC		PS
PS(19:0/0:0)	C25 H50 N O9 P	539.323	0.78	1.16	0.016632	0.000191539	SAT	SC		PS
1-(2-methoxy-octadecanyl)-sn-glycero-3-phosphoserine	C25 H52 N O9 P	541.338	0.37	0.38	0.016632	0.00441132	SAT	SC		PS
1-(2-methoxy-nonadecanyl)-sn-glycero-3-phosphoserine	C26 H54 N O9 P	555.354	0.25	0.2	0.0693071	0.0699471	SAT	SC		PS
PS(21:0/0:0)	C27 H54 N O9 P	567.354	0.49	0.75	0.0122156	4.16993e-05	SAT	SC		PS
C16 Sphinganine	C16 H35 N O2	273.267	0.99	1.94	0.00974575	4.12658e-05	SAT	SC		Sph
C17 Sphinganine	C17 H37 N O2	287.282	0.67	-0.16	0.033012	1	SAT	SC		Sph
3-ketosphingosine	C18 H35 N O2	297.267	0.44	1.92	0.00188629	2.70293e-10	MUFA	SC		Sph
3-Dehydrosphinganine	C18 H37 N O2	299.282	0.57	2.34	0.00643087	3.99652e-10	SAT	SC		Sph
D-Erythro-sphinganine	C18 H39 N O2	301.298	0.55	2.11	0.0141695	1.60049e-09	SAT	SC		Sph
